# Supplementary material for: Efficacy of cilastatin sodium in a translational large animal crush syndrome model
Source: Commun Med (Lond). 2026 Mar 12;6:246. doi: 10.1038/s43856-026-01411-1 (PMC13121696; doi:10.1038/s43856-026-01411-1)
Supplement: Supplementary file 4 — Supplementary Data 1–12 [file 43856_2026_1411_MOESM4_ESM.xlsx]

## Sheet: Description
Supplementary Data
1. Essential Reagents and Supplies
2-12. Extended results of statistical analysis of physiologic measurements comparing cilastatin alone with cilastatin + calcitriol (see Suppementary Results)

## Sheet: 1. Supplies & Reagents
Item	Part / Model	Manufacturer	Location
PT assay	Compact Max	Stago	Asnières sur Seine Cedex, France
cilastatin sodium	TRC-C441133-0	Toronto Research Chemicals Inc	Ontario, Canada
cilastatin sodium	HY-A0166Y	MedChemExpress LLC	Monmouth Junction, NJ, USA
glycyl-D-phenylalanine	S756717	Millipore-Sigma	Ontario, Canada
dipeptidase-1	TP760534	Origene	Rockville, MD
plasma-lyte-A	2B2543	Baxter International	Deerfield, IL, USA
lactated Ringer's 5% Dex	2B2074X	Baxter International	Deerfield IL, USA
calcitriol injection, USP	NDC 17478-931-01	AKORN, Inc.	Lake Forest, IL, USA
Omnipaque 300	NDC 0407-1413-63	GE Healthcare Inc	Marlborough, MA, USA
i-STAT	CHEM8+ (09P31-26), CG4+(03P85-51)	Abbott Laboratories	Abbott Park, IL, USA
captive bolt stunner	MKL	Karl Schermer Co.	Paderborn, Germany
Ketamine hydrochloride (Zetamine)	NDC 13985-584-10	VetOne	Las Vegas, NV, USA
Buprenorphine	NDC 42023-179-01	Par Pharmaceuticals	Chesnut Ridge, NY, USA
Isoflurane (Fluriso)	NDC 13985-528-60	VetOne	Las Vegas, NV, USA
creatine phosphokinase assay	N/A	Beckman Coulter Inc.	Brea, CA, USA
myoglobin assay	MYO-9	Life Diagnostics Inc	West Chester, PA, USA
myoglobin, Equine skeletal	M0630	Sigma-Aldrich	St. Louis, MO, USA
flourescence spectroscope	Victor-Nivo	PerkinElmer Inc	Shelton, CT, USA
HPLC autosampler	SIL-20AC XR	Shimadzu	Columbia, MD, USA
HPLC system controller	CBM-20A	Shimadzu	Columbia, MD, USA
HPLC pumps	LC-20AD XR LC	Shimadzu	Columbia, MD, USA
HPLC column oven	CTO-20AC	Shimadzu	Columbia, MD, USA
HPLC column	LUNA Omega Polar C18	Phenomenex	Torrance, CA, USA
mass spectrometer	4000 QTRAP	Ab SCIEX LLC	Marlborough, MA, USA
electrospray ionizer	Turbo Ion	Ab SCIEX LLC	Marlborough, MA, USA
sodium phosphate monobasic	S369	Thermo Fisher Scientific	Waltham, MA, USA
sodium phosphate disbasic heptahydrate	S373	Thermo Fisher Scientific	Waltham, MA, USA
HALT protease inhibitor cocktail, EDTA free	78439	Thermo Fisher Scientific	Waltham, MA, USA

## Sheet: 2. Creatine kinase
contrast	x	estimate	SE	df	t.ratio	p.value	Creatine kinase was not signifcantly altered by administration of calcitriol at any time point.
cila_alone - calcil	-1	-8.02885	1878.61	77.2248	-0.00427383	0.996601
cila_alone - calcil	0	-35.4808	1878.61	77.2248	-0.0188867	0.98498
cila_alone - calcil	2	-186.346	1878.61	77.2248	-0.0991937	0.921242
cila_alone - calcil	6	-148.654	1878.61	77.2248	-0.0791297	0.937134
cila_alone - calcil	12	-526.01	1878.61	77.2248	-0.28	0.780227
cila_alone - calcil	18	-337.548	1878.61	77.2248	-0.17968	0.857875
cila_alone - calcil	24	-1186.25	1899.61	79.4001	-0.62447	0.534109
cila_alone - calcil	48	-582.783	1924.14	81.9194	-0.30288	0.762749

## Sheet: 3. Heart rate
contrast	x	estimate	SE	df	t.ratio	p.value	Heart rate was reduced by ~10% at 6h after drug administration and no other time.
cila_alone - calcil	-1	1.36124	5.36514	59.9429	0.25372	0.80058
cila_alone - calcil	0	1.30769	5.36514	59.9429	0.243739	0.808266
cila_alone - calcil	1	4.96474	5.36514	59.9429	0.92537	0.358484
cila_alone - calcil	2	8.02244	5.36514	59.9429	1.49529	0.140086
cila_alone - calcil	3	10.1346	5.36514	59.9429	1.88897	0.0637357
cila_alone - calcil	4	10.5224	5.36514	59.9429	1.96126	0.0544988
cila_alone - calcil	5	9.92628	5.36514	59.9429	1.85014	0.0692233
cila_alone - calcil	6	11.3462	5.36514	59.9429	2.11479	0.0386145
cila_alone - calcil	7	9.23718	5.36514	59.9429	1.7217	0.0902807
cila_alone - calcil	8	5.78205	5.36514	59.9429	1.07771	0.285482
cila_alone - calcil	9	4.15705	5.36514	59.9429	0.774826	0.441488
cila_alone - calcil	10	5.63462	5.36514	59.9429	1.05023	0.29783
cila_alone - calcil	11	5.8141	5.36514	59.9429	1.08368	0.282846
cila_alone - calcil	12	6.91346	5.36514	59.9429	1.28859	0.202492
cila_alone - calcil	13	6.55769	5.36514	59.9429	1.22228	0.226387
cila_alone - calcil	14	6.42628	5.36514	59.9429	1.19778	0.235716
cila_alone - calcil	15	5.49679	5.36514	59.9429	1.02454	0.309698
cila_alone - calcil	16	3.50962	5.36514	59.9429	0.654151	0.515516
cila_alone - calcil	17	4.40705	5.36514	59.9429	0.821423	0.41466
cila_alone - calcil	18	4.13462	5.36514	59.9429	0.770644	0.443945
cila_alone - calcil	19	4.42949	5.36514	59.9429	0.825605	0.412302
cila_alone - calcil	20	1.74679	5.36514	59.9429	0.325582	0.745874
cila_alone - calcil	21	0.849359	5.36514	59.9429	0.158311	0.874744
cila_alone - calcil	22	2.92949	5.36514	59.9429	0.546022	0.587077
cila_alone - calcil	23	3.17308	5.36514	59.9429	0.591425	0.55646
cila_alone - calcil	24	3.22115	5.36514	59.9429	0.600386	0.550513
cila_alone - calcil	25	2.92949	5.36514	59.9429	0.546022	0.587077
cila_alone - calcil	26	2.94231	5.36514	59.9429	0.548412	0.585446
cila_alone - calcil	27	2.45192	5.36514	59.9429	0.45701	0.649316
cila_alone - calcil	28	4	5.36514	59.9429	0.745553	0.458851
cila_alone - calcil	29	4.9359	5.36514	59.9429	0.919994	0.361264
cila_alone - calcil	30	4.25014	5.40454	61.666	0.786403	0.434643
cila_alone - calcil	31	7.13903	5.40454	61.666	1.32093	0.191405
cila_alone - calcil	32	5.50014	5.40454	61.666	1.01769	0.312802
cila_alone - calcil	33	6.62514	5.40454	61.666	1.22585	0.224917
cila_alone - calcil	34	7.04181	5.40454	61.666	1.30294	0.197438
cila_alone - calcil	35	5.41681	5.40454	61.666	1.00227	0.32013
cila_alone - calcil	36	4.40292	5.40454	61.666	0.814671	0.418396
cila_alone - calcil	37	5.11125	5.40454	61.666	0.945734	0.347975
cila_alone - calcil	38	3.44459	5.40454	61.666	0.637351	0.526256
cila_alone - calcil	39	4.18468	5.45041	63.7167	0.767774	0.445458
cila_alone - calcil	40	3.77938	5.45041	63.7167	0.693412	0.490571
cila_alone - calcil	41	4.0559	5.45041	63.7167	0.744145	0.459524
cila_alone - calcil	42	5.19605	5.45041	63.7167	0.953331	0.344025
cila_alone - calcil	43	5.66196	5.45041	63.7167	1.03881	0.302818
cila_alone - calcil	44	6.88165	5.45041	63.7167	1.26259	0.211337
cila_alone - calcil	45	8.19984	5.45041	63.7167	1.50444	0.137408
cila_alone - calcil	46	6.40438	5.45041	63.7167	1.17503	0.244356
cila_alone - calcil	47	5.1809	5.45041	63.7167	0.950551	0.345424
cila_alone - calcil	48	1.72067	5.45041	63.7167	0.315695	0.753266

## Sheet: 4. Mean arterial pressure
contrast	x	estimate	SE	df	t.ratio	p.value	Mean arterial pressure was not significantly altered by calcitriol administration.
cila_alone - calcil	-1	1.52965	3.00833	79.2303	0.508471	0.612536
cila_alone - calcil	0	-0.160256	3.00833	79.2303	-0.053271	0.95765
cila_alone - calcil	1	2.00962	3.00833	79.2303	0.668018	0.506063
cila_alone - calcil	2	3.02564	3.00833	79.2303	1.00576	0.317595
cila_alone - calcil	3	2.04808	3.00833	79.2303	0.680803	0.497981
cila_alone - calcil	4	1.60256	3.00833	79.2303	0.53271	0.595725
cila_alone - calcil	5	1.12821	3.00833	79.2303	0.375028	0.708642
cila_alone - calcil	6	1.00321	3.00833	79.2303	0.333476	0.739656
cila_alone - calcil	7	0.644231	3.00833	79.2303	0.214149	0.830981
cila_alone - calcil	8	0.13141	3.00833	79.2303	0.0436822	0.965268
cila_alone - calcil	9	0.320513	3.00833	79.2303	0.106542	0.915422
cila_alone - calcil	10	1.62179	3.00833	79.2303	0.539102	0.591328
cila_alone - calcil	11	1.83654	3.00833	79.2303	0.610485	0.543288
cila_alone - calcil	12	0.842949	3.00833	79.2303	0.280205	0.78005
cila_alone - calcil	13	0.358974	3.00833	79.2303	0.119327	0.905318
cila_alone - calcil	14	0.839744	3.00833	79.2303	0.27914	0.780865
cila_alone - calcil	15	0.608974	3.00833	79.2303	0.20243	0.8401
cila_alone - calcil	16	0.733974	3.00833	79.2303	0.243981	0.807876
cila_alone - calcil	17	0.339744	3.00833	79.2303	0.112934	0.910368
cila_alone - calcil	18	-0.951923	3.00833	79.2303	-0.31643	0.752509
cila_alone - calcil	19	-2.33013	3.00833	79.2303	-0.77456	0.440905
cila_alone - calcil	20	-0.724359	3.00833	79.2303	-0.240785	0.810344
cila_alone - calcil	21	-1.8141	3.00833	79.2303	-0.603027	0.548213
cila_alone - calcil	22	-1.54167	3.00833	79.2303	-0.512467	0.60975
cila_alone - calcil	23	-1.87179	3.00833	79.2303	-0.622205	0.535594
cila_alone - calcil	24	-2.91987	3.00833	79.2303	-0.970597	0.334703
cila_alone - calcil	25	-1.69231	3.00833	79.2303	-0.562541	0.575335
cila_alone - calcil	26	-1.08333	3.00833	79.2303	-0.360112	0.719722
cila_alone - calcil	27	-0.823718	3.00833	79.2303	-0.273813	0.784941
cila_alone - calcil	28	-2.65064	3.00833	79.2303	-0.881102	0.380928
cila_alone - calcil	29	-3.75641	3.00833	79.2303	-1.24867	0.215462
cila_alone - calcil	30	-3.61206	3.03417	81.8518	-1.19046	0.237306
cila_alone - calcil	31	-1.58429	3.03417	81.8518	-0.522147	0.602978
cila_alone - calcil	32	-2.36206	3.03417	81.8518	-0.778487	0.438527
cila_alone - calcil	33	-4.87595	3.03417	81.8518	-1.60701	0.111903
cila_alone - calcil	34	-2.6954	3.03417	81.8518	-0.888347	0.376958
cila_alone - calcil	35	-2.87595	3.03417	81.8518	-0.947854	0.345994
cila_alone - calcil	36	-3.95929	3.03417	81.8518	-1.3049	0.195584
cila_alone - calcil	37	-3.15373	3.03417	81.8518	-1.0394	0.301678
cila_alone - calcil	38	-2.88984	3.03417	81.8518	-0.952431	0.343682
cila_alone - calcil	39	-2.25609	3.06424	84.9754	-0.736265	0.463597
cila_alone - calcil	40	-2.58185	3.06424	84.9754	-0.842575	0.401832
cila_alone - calcil	41	-1.18791	3.06424	84.9754	-0.387669	0.699231
cila_alone - calcil	42	-2.65003	3.06424	84.9754	-0.864826	0.389569
cila_alone - calcil	43	-3.597	3.06424	84.9754	-1.17386	0.243729
cila_alone - calcil	44	-5.63109	3.06424	84.9754	-1.83768	0.0696042
cila_alone - calcil	45	-5.86973	3.06424	84.9754	-1.91556	0.0587844
cila_alone - calcil	46	-2.72957	3.06424	84.9754	-0.890785	0.37556
cila_alone - calcil	47	-3.66897	3.06424	84.9754	-1.19735	0.234499
cila_alone - calcil	48	-2.49851	3.06424	84.9754	-0.815379	0.417135

## Sheet: 5. Urine output
contrast	x	estimate	SE	df	t.ratio	p.value	Urine output was reduced at 1, 41, and 42 h after drug administration.
cila_alone - calcil	1	-0.0223986	0.00457904	571.979	-4.89155	1.30223e-06
cila_alone - calcil	2	0.00412087	0.00457904	571.979	0.899942	0.36853
cila_alone - calcil	3	0.00186291	0.00457904	571.979	0.406834	0.684282
cila_alone - calcil	4	0.00254042	0.00457904	571.979	0.554794	0.579253
cila_alone - calcil	5	0.000989723	0.00457904	571.979	0.216142	0.828954
cila_alone - calcil	6	-0.00231908	0.00457904	571.979	-0.506456	0.612732
cila_alone - calcil	7	0.000348827	0.00457904	571.979	0.076179	0.939303
cila_alone - calcil	8	0.000575827	0.00457904	571.979	0.125753	0.899972
cila_alone - calcil	9	0.00015538	0.00457904	571.979	0.0339329	0.972942
cila_alone - calcil	10	0.000355255	0.00457904	571.979	0.0775828	0.938187
cila_alone - calcil	11	-0.0016329	0.00457904	571.979	-0.356604	0.72152
cila_alone - calcil	12	-0.00322998	0.00457904	571.979	-0.705383	0.480859
cila_alone - calcil	13	-0.00071253	0.00457904	571.979	-0.155607	0.876398
cila_alone - calcil	14	-0.00171633	0.00457904	571.979	-0.374824	0.707931
cila_alone - calcil	15	-0.000971595	0.00457904	571.979	-0.212183	0.83204
cila_alone - calcil	16	0.00251728	0.00457904	571.979	0.549739	0.582713
cila_alone - calcil	17	0.000732405	0.00457904	571.979	0.159947	0.872979
cila_alone - calcil	18	-0.00149117	0.00457904	571.979	-0.325652	0.744807
cila_alone - calcil	19	-0.0016167	0.00457904	571.979	-0.353065	0.72417
cila_alone - calcil	20	-0.00347171	0.00457904	571.979	-0.758173	0.448659
cila_alone - calcil	21	-0.000419662	0.00457904	571.979	-0.0916484	0.92701
cila_alone - calcil	22	-7.67376e-05	0.00457904	571.979	-0.0167584	0.986635
cila_alone - calcil	23	0.00060502	0.00457904	571.979	0.132128	0.89493
cila_alone - calcil	24	-0.00317815	0.00457904	571.979	-0.694064	0.487924
cila_alone - calcil	25	-0.00250515	0.00457904	571.979	-0.54709	0.58453
cila_alone - calcil	26	-0.00237592	0.00457904	571.979	-0.518868	0.604053
cila_alone - calcil	27	-0.00114257	0.00457904	571.979	-0.249521	0.803047
cila_alone - calcil	28	-6.58276e-05	0.00457904	571.979	-0.0143758	0.988535
cila_alone - calcil	29	-0.00418428	0.00457904	571.979	-0.913789	0.361213
cila_alone - calcil	30	-0.00372237	0.00464515	584.999	-0.801346	0.423257
cila_alone - calcil	31	0.00125798	0.00464515	584.999	0.270816	0.786628
cila_alone - calcil	32	0.0056307	0.00464515	584.999	1.21217	0.225937
cila_alone - calcil	33	-0.00204972	0.00464515	584.999	-0.44126	0.659188
cila_alone - calcil	34	0.0011721	0.00464515	584.999	0.252329	0.800876
cila_alone - calcil	35	0.00525358	0.00464515	584.999	1.13098	0.258526
cila_alone - calcil	36	0.00348613	0.00464515	584.999	0.750488	0.453263
cila_alone - calcil	37	0.00241626	0.00464515	584.999	0.520168	0.603143
cila_alone - calcil	38	0.000403517	0.00464515	584.999	0.0868685	0.930806
cila_alone - calcil	39	0.000468474	0.00472166	599.867	0.0992181	0.920998
cila_alone - calcil	40	0.00105975	0.00472166	599.867	0.224445	0.822488
cila_alone - calcil	41	0.0108772	0.00472166	599.867	2.30368	0.0215815
cila_alone - calcil	42	0.00945054	0.00472166	599.867	2.00153	0.045785
cila_alone - calcil	43	0.00890735	0.00472166	599.867	1.88649	0.059712
cila_alone - calcil	44	0.00892946	0.00472166	599.867	1.89117	0.059083
cila_alone - calcil	45	-0.00374785	0.00472166	599.867	-0.793757	0.427651
cila_alone - calcil	46	-0.00433497	0.00472166	599.867	-0.918103	0.358934
cila_alone - calcil	47	0.00246289	0.00472166	599.867	0.521615	0.602131
cila_alone - calcil	48	0.00623826	0.00472166	599.867	1.3212	0.186938

## Sheet: 6. Temperature
contrast	x	estimate	SE	df	t.ratio	p.value	Temperature was not altered by calcitriol administration at any time
cila_alone - calcil	1	0.428846	0.46558	28.7456	0.9211	0.364664
cila_alone - calcil	2	0.380128	0.46558	28.7456	0.816461	0.420952
cila_alone - calcil	3	0.522436	0.46558	28.7456	1.12212	0.271098
cila_alone - calcil	4	0.723077	0.46558	28.7456	1.55307	0.131349
cila_alone - calcil	5	0.675321	0.46558	28.7456	1.45049	0.157747
cila_alone - calcil	6	0.664423	0.46558	28.7456	1.42709	0.164328
cila_alone - calcil	7	0.626923	0.46558	28.7456	1.34654	0.18865
cila_alone - calcil	8	0.453526	0.46558	28.7456	0.974108	0.338129
cila_alone - calcil	9	0.317949	0.46558	28.7456	0.682908	0.500132
cila_alone - calcil	10	0.429167	0.46558	28.7456	0.921788	0.364311
cila_alone - calcil	11	0.510577	0.46558	28.7456	1.09665	0.281899
cila_alone - calcil	12	0.373718	0.46558	28.7456	0.802693	0.42874
cila_alone - calcil	13	0.342628	0.46558	28.7456	0.735916	0.467745
cila_alone - calcil	14	0.405769	0.46558	28.7456	0.871534	0.390684
cila_alone - calcil	15	0.373397	0.46558	28.7456	0.802004	0.429131
cila_alone - calcil	16	0.397436	0.46558	28.7456	0.853635	0.400365
cila_alone - calcil	17	0.553846	0.46558	28.7456	1.18958	0.243944
cila_alone - calcil	18	0.673077	0.46558	28.7456	1.44567	0.159084
cila_alone - calcil	19	0.773077	0.46558	28.7456	1.66046	0.107693
cila_alone - calcil	20	0.753526	0.46558	28.7456	1.61846	0.116484
cila_alone - calcil	21	0.701923	0.46558	28.7456	1.50763	0.142562
cila_alone - calcil	22	0.84391	0.46558	28.7456	1.8126	0.080351
cila_alone - calcil	23	0.801282	0.46558	28.7456	1.72104	0.0959919
cila_alone - calcil	24	0.642949	0.46558	28.7456	1.38096	0.177934
cila_alone - calcil	25	0.562179	0.46558	28.7456	1.20748	0.237089
cila_alone - calcil	26	0.538782	0.46558	28.7456	1.15723	0.256706
cila_alone - calcil	27	0.664744	0.46558	28.7456	1.42777	0.164132
cila_alone - calcil	28	0.695513	0.46558	28.7456	1.49386	0.146109
cila_alone - calcil	29	0.618269	0.46558	28.7456	1.32795	0.194642
cila_alone - calcil	30	0.570833	0.467043	29.106	1.22223	0.231428
cila_alone - calcil	31	0.551388	0.467043	29.106	1.18059	0.247322
cila_alone - calcil	32	0.513888	0.467043	29.106	1.1003	0.280218
cila_alone - calcil	33	0.543055	0.467043	29.106	1.16275	0.254375
cila_alone - calcil	34	0.572222	0.467043	29.106	1.2252	0.230322
cila_alone - calcil	35	0.731944	0.467043	29.106	1.56719	0.12788
cila_alone - calcil	36	0.773611	0.467043	29.106	1.6564	0.108384
cila_alone - calcil	37	0.715277	0.467043	29.106	1.5315	0.136443
cila_alone - calcil	38	0.681944	0.467043	29.106	1.46013	0.154965
cila_alone - calcil	39	0.584115	0.468752	29.5315	1.2461	0.222521
cila_alone - calcil	40	0.456463	0.468752	29.5315	0.973783	0.338074
cila_alone - calcil	41	0.340933	0.468752	29.5315	0.72732	0.472757
cila_alone - calcil	42	0.31366	0.468752	29.5315	0.669138	0.508605
cila_alone - calcil	43	0.469721	0.468752	29.5315	1.00207	0.324452
cila_alone - calcil	44	0.632978	0.468752	29.5315	1.35035	0.187163
cila_alone - calcil	45	0.769721	0.468752	29.5315	1.64206	0.111185
cila_alone - calcil	46	0.72919	0.468752	29.5315	1.5556	0.130457
cila_alone - calcil	47	0.581463	0.468752	29.5315	1.24045	0.224575
cila_alone - calcil	48	0.507789	0.468752	29.5315	1.08328	0.287451

## Sheet: 7. Creatinine
contrast	x	estimate	SE	df	t.ratio	p.value	Creatinine was not altered by calcitriol administration.
cila_alone - calcil	-1	-0.000961538	0.276703	59.5534	-0.00347499	0.997239
cila_alone - calcil	0	-0.0288462	0.276703	59.5534	-0.10425	0.917322
cila_alone - calcil	2	0.00288462	0.276703	59.5534	0.010425	0.991717
cila_alone - calcil	6	0.105769	0.276703	59.5534	0.382249	0.703638
cila_alone - calcil	12	0.277885	0.276703	59.5534	1.00427	0.319311
cila_alone - calcil	18	0.369231	0.276703	59.5534	1.33439	0.187154
cila_alone - calcil	24	0.320192	0.276703	59.5534	1.15717	0.251823
cila_alone - calcil	48	0.197959	0.289486	67.9795	0.683828	0.496408

## Sheet: 8. Urea nitrogen
contrast	x	estimate	SE	df	t.ratio	p.value	Plasma urea nitrogen was not altered by calcitriol administration.
cila_alone - calcil	-1	-0.855769	1.48096	114.481	-0.577849	0.564501
cila_alone - calcil	0	-0.432692	1.48096	114.481	-0.292171	0.770685
cila_alone - calcil	2	-0.0961538	1.48096	114.481	-0.0649269	0.948345
cila_alone - calcil	6	0.134615	1.48096	114.481	0.0908976	0.927733
cila_alone - calcil	12	1.57692	1.48096	114.481	1.0648	0.289207
cila_alone - calcil	18	1.24038	1.48096	114.481	0.837557	0.404025
cila_alone - calcil	24	2.53846	1.48096	114.481	1.71407	0.0892222
cila_alone - calcil	48	2.37893	1.52493	118.887	1.56002	0.121412

## Sheet: 9. GFR
contrast	x	estimate	SE	df	t.ratio	p.value	Glomerular filtration rate was not altered by calcitriol administration.
cila_alone - calcil	6	11.5018	8.74219	50.5542	1.31566	0.194223
cila_alone - calcil	24	3.94221	8.74219	50.5542	0.450941	0.653961
cila_alone - calcil	48	1.11011	8.90091	50.9455	0.124718	0.901237

[truncated: 3 more sheets: 10. Potassium, 11. Ionized calcium, 12. Calcitriol]
